# Supplementary material for: Routine Troponin I Assessment Enhances Risk Stratification in Hospitalized Patients with Seasonal Influenza
Source: J Clin Med. 2026 Jun 10;15(12):4509. doi: 10.3390/jcm15124509 (PMC13301208; doi:10.3390/jcm15124509)
Supplement: Supplementary file 1 [file jcm-15-04509-s001.zip]

Archive with 1 entries (1 files):
- jcm-4289258-supplementary.pdf
